# Supplementary material for: Inhalation of ACE2-expressing lung exosomes provides prophylactic protection against SARS-CoV-2
Source: Nat Commun. 2024 Mar 12;15:2236. doi: 10.1038/s41467-024-45628-x (PMC10933281; doi:10.1038/s41467-024-45628-x)
Supplement: Supplementary file 3 — Source Data [file 41467_2024_45628_MOESM3_ESM.xlsx]

## Sheet: Fig. 1
Figure 1b
		%Pixel intensity of ACE2+
	n	LSC	HEK
	1	43.7	12.8
	2	52.3	7.4
	3	58.2	9.1
Figure 1c
		ACE2/actin
	n	LSC	HEK
	1	1.2539	0.184246
	2	1.43678	0.13252
	3	1.15326	0.151285
Figure 1f
		ACE2 expression (%)
	n	LSC	HEK	LSC-Exo	HEK-Exo
	1	63.2	19.5	57.8	18.7
	2	73.2	21.5	65.3	20.2
	3	58.3	25.5	58	26.2
Figure 1g
		ACE2/Alix ratio
	n	LSC-EXO	HEK-EXO
	1	4.51097	2.02129
	2	6.53385	1.59283
	3	5.66363	2.27407

## Sheet: Fig. 2
Lung Biodistribution						Fig. 2c
		RFP
		LSC-Exo			HEK-Exo			Lipo
	n	2 hrs	4 hrs	24 hrs	2 hrs	4 hrs	24 hrs	2 hrs	4 hrs	24 hrs
	1	0.791476	0.280715	0.71	0.62	0.56	0.29	0.408701	0.272194	0.218734
	2	0.78009	0.571943	0.654118	0.78	0.48	0.357421	0.766904	0.321647	0.246689
	3	0.750313	0.692256	0.72306	0.73	0.41	0.33984	0.653446	0.218734	0.186054
						Fig. 2e
Trachea
		RFP
	n	Exo 2 hrs	Exo 4 hrs	Exo 24 hrs	HEK 2 hrs	HEK 4 hrs	HEK 24 hrs	Lipo 2 hrs	Lipo 4 hrs	Lipo 24 hrs
	1	68.4348	52.9669	14.3772	50.469	41.086	15.054	69.6793	18.5258	7.62442
	2	46.4601	43.4947	10.7032	66.558	28.51	8.09	30.7997	15.6879	11.2684
	3	35.9207	37.0957	19.1118	37.586	30.578	10.3	20.0761	26.6083	8.22268
Bronchioles
		RFP
	n	Exo 2 hrs	Exo 4 hrs	Exo 24 hrs	HEK 2 hrs	HEK 4 hrs	HEK 24 hrs	Lipo 2 hrs	Lipo 4 hrs	Lipo 24 hrs
	1	1563.1	1134.55	738.168	1471.1	695.37	75.987	295.624	70.5203	30.4457
	2	1035.66	1176.77	479.531	880.007	921.888	198.381	542.936	49.6856	30.9787
	3	790.014	2381.25	121.421	1072.04	579.557	118.483	95.979	39.7708	30.7237
Parenchyma
		RFP
	n	Exo 2 hrs	Exo 4 hrs	Exo 24 hrs	HEK 2 hrs	HEK 4 hrs	HEK 24 hrs	Lipo 2 hrs	Lipo 4 hrs	Lipo 24 hrs
	1	53.6219	31.2237	53.1461	48.486	25.931	21.237	63.7881	17.6597	20.151
	2	62.2821	29.6016	47.6667	40.328	20.212	23.241	37.6083	15.6905	21.3408
	3	72.7968	28.1625	43.855	76.764	16.722	16.17	43.155	10.9828	17.6329

## Sheet: Fig. 3
Figure 3b
			Inhibition (%)
		Number of exosomes (X107)	HEK-Exo			LSC-Exo
		0	100	89.7	97.3	100	89.7	97.3
		1	95.2736	100.373	93.3831	93.5622	91.1592	85.796
		5	84.0796	86.194	99.4776	85.2488	89.1692	80.4229
		10	85.9453	90.6716	81.3433	71.5622	78.1343	72.6418
		25	94.5274	82.6931	82.9602	53.0846	51.7413	46.6418
		50	87.2139	80.597	78.9801	36.7413	43.01	37.1642
		100	76.2189	81.8906	67.1642	31.9652	20.2985	32.5622
		200	67.2139	62.2388	73.7612	17.9502	26.4925	19.5025
Figure 3d
			Infection of cells (%)
		Concentration (ng/μL)	rhACE2			HEK-Exo			LSC-Exo
		0	55.9861	53.4325	60	55.9861	53.4325	60	55.9861	53.4325	60
		5	47.5259	49.1519	44.4775	53.4474	50.8224	59.2237	41.0654	39.4107	45.2704
		10	43.3973	45.7563	40.9249	51.2972	54.0167	55.5926	33.5309	38.8481	37.5376
		25	38.8498	34.1653	26.1586	49.5275	52.9215	55.4591	25.9232	32.404	29.0584
		50	26.5993	21.5342	24.9032	44.2371	49.4391	46.2471	27.8965	15.2721	21.9416
		100	23.5763	17.3205	20.5813	37.4441	39.4975	41.0968	17.0885	16.4771	19.5292
Figure 3e
			Neutralization (%)
		Concentration (ng/μL)	HEK-Exo			LSC-Exo
		0	93.3102	89.0542	100	93.3102	89.0542	100
		5	89.079	84.704	98.7062	75.4507	68.4424	65.6845
		10	85.4953	90.0278	92.6544	62.5626	55.8848	64.7468
		25	82.5459	88.2026	92.4318	48.4307	43.2053	54.0067
		50	73.7	82.3984	77.07	36.5693	46.4942	25.4535
		100	62.4	61.83	69.48	32.5487	28.4808	27.4619
Figure 3f
			Infected GFP+ cell (%)
		n	PBS	rhACE2	HEK-Exo	LSC-Exo
		1	54.2	16.6	46.9	17.2
		2	49.2	19.8	49.6	16.4
		3	50.4	16.8	47.1	14.5
Figure 3h
			Radiant Efficiency p/sec/cm2/sr μW/cm2
		n	PBS	rhACE2	HEK-Exo	LSC-Exo
		1	9970000	7350000	10100000	1720000
		2	8530000	7790000	7370000	2210000
		3	12300000	6640000	7040000	1480000
Figure 3j
			Mean fluorescent intensity (a.u.)
		n	PBS	rhACE2	HEK-Exo	LSC-Exo
		1	18.272	18.476	15.75	4.16
		2	17.951	17.118	20.274	3.509
		3	28.662	20.55	20.982	7.018
		4	39.554	33.789	24.697	8.44
		5	34.58	28.219	29.289	12.417
		6	23.431	19.747	26.428	12.335
		7	47.389	30.267	32.308	11.051
		8	34.993	27.161	32.034	10.147
		9	46.875	29.574	25.899	9.098
		10	19.176	16.921	29.878	10.062
		11	22.373	31.529	22.834	6.952
		12	33.429	24.62	31.228	11.542
		13	29.986	27.635	27.833	10.327
		14	39.746	23.218	21.802	6.851
		15	37.173	36.918	10.415	9.214
		16	20.256	25.974		8.2
		17				16.785
		18				9.873
		19				11.082
Figure 3k
			Mean fluorescent intensity (a.u.)
		n	PBS	rhACE2	HEK-Exo	LSC-Exo
		1	14.043	26.274	7.611	2.04
		2	5.551	29.016	8.622	2.742
		3	30.284	16.754	16.768	3.299
		4	31.19	3.316	20.636	7.212
		5	36.512	6.054	19.986	6.749
		6	15.954	11.554	17.127	2.554
		7	22.683	28.464	16.276	5.272
		8	39.529	31.313	23.314	9.123
		9	21.421	35.426	10.899	8.136
		10	16.957	29.028	15.82	6.59
		11	11.853	16.425	14.806	7.222
		12	42.718	21.969	26	4.872
		13	21.723	26.014	24	4.31
		14	31.263	25.262	31	5.3
		15	27.566	12.323		3.5
		16	28.951			7.8
		17	43.323
		18	26.201

## Sheet: Fig. 4
Figure 4b
		% Body Weight Change MEAN ± SEM
	Days Post Challenge	PBS				HEK-Exo				LSC-Exo
	0	0	0	0	0	0	0	0	0	0	0	0	0
	1	3.76	3.62	0	0.34	0.97	2.88	3.27	2.43	3.62	2.67	1.67	-0.74
	2	3.38	0	-3.33	-4.04	-1.91	0.53	-0.16	0.31	1.18	-0.51	-0.64	-3.19
	3	0.19	-3.52	-8.02	-7.85	-5.51	-3.87	-4.46	-2.31	-2.64	-2.93	-2.45	-5.15
	4	-4.13	-4.22	-9.38	-9.3	-8.58	-6.56	-9.68	-7.15	-4.51	-3.05	-1.93	-5.15
	5	-6.57	-6.83	-10.42	-11.55	-11.21	-9.82	-12.01	-7.07	-4.02	-4.33	-4.38	-5.15
	6	-9.86	-9.95	-11.56	-11.43	-14.56	-13.03	-13.68	-7.22	-7.44	-7.38	-4.38	-5.64
	7	-5.16	-8.74	-12.08	-10.65	-15.08	-12.99	-12.28	-6.35	-4.51	-5.98	-1.67	-3.19
Figure 4c
		Log10 copies per mL
		PBS					HEK-Exo					LSC-Exo
	Post-Day 2	5.64	6.05	5.65	5.56	6.24	5.73	6.06	6.12	6.2	5.9	4.93	5.28	5.24	5.22	5.06
	Post-Day 4	5.49	5.53	5.31	4.75	6.21	5.83	5.11	5.43	4.9	5.67	4.8	4.99	4.41	3.77	4.93
	Post-Day 7	3.63	4.09	3.33	3.56	3.65	3.94	3.75	3.59	3.54	3.46	3.04	3.31	2.31	3.49	3.21
Figure 4d
		Log10 copies per mL
	n	PBS	HEK-Exo	LSC-Exo
	1	5.3	4.45	2.1
	2	5.31	4.73	3.98
	3	5.54	4.7	4.35
	4	4.72	4.63	3.41
	5	5.28	5.29	4.15
Figure 4f
		SARS-N postive cells (%)
	n	PBS	HEK-Exo	LSC-Exo
	1	21.2	17.8109	7.3
	2	25.6	26.2737	13.5
	3	25.8	22.7545	9.9
	4	34	20.5085	13.6
	5	13.2	15.737	9.2
	6	32.6	25.1231	9.2
	7	17.2	33.9764	15.6
	8	14.4	18.1908	11.3
	9	16.8	30.5085	18.4
	10	27.6	14.524	11
	11	21.2	9.70588	6.3
	12	25.6	19.5886	7.2
	13	25.8	24.8532	12.5
	14	34	15.6403	9
	15	33.2	13.0859	16.8
Figure 4i
		Ashcroft score
	n	PBS	HEK-Exo	LSC-Exo
	1	6	6	4
	2	8	5	5
	3	8	7	5
	4	7	7	5
	5	7	8	6
Figure 4k
		Log10 copies per mL
		PBS					HEK-Exo					LSC-Exo
	Heart	4.50943	3.94349	4.78638	5.44864	5.36134	5.13673	4.39678	5.90922	4.72501	4.40164	3.93087	1.92057	3.73578	2.23364	3.07369
	Liver	5.20481	4.68403	4.99409	4.38902	5.80386	3.93945	4.19541	5.71355	5.30415	4.53314	4.0609	1.3	3.21801	1.3	1.30346
	Spleen	3.89232	3.72374	6.31862	5.85503	5.97544	4.21022	4.69306	5.94246	4.83314	5.57917	3.80679	1.3	1.55332	3.26316	1.69781
	Kidneys	4.71112	4.71112	5.52992	3.71471	4.86766	4.28424	4.41727	5.86406	4.85862	3.90251	3.15965	1.3	1.3	1.80919	1.3
	Lymph nodes	3.84114	4.89475	3.61236	4.5305	5.62926	4.92316	4.18403	5.36639	3.64663	3.737	2.047	2.45941	2.95912	3.71471	1.23422
Figure 4l
		Log10 copies per mL
		PBS					HEK-Exo					LSC-Exo
	Heart	3.63343	3.31735	3.98865	4.10003	1.3	3.06449	3.35706	2.88832	3.70753	4.2253	2.77352	1.3	1.78812	1.3	1.3
	Liver	3.88329	4.04283	3.84415	2.63702	3.7689	3.75334	3.55899	3.22831	4.09982	3.1317	3.36551	1.3	1.3	1.3	1.3
	Spleen	3.99768	2.29987	3.73277	3.70568	4.383	4.31714	4.16927	2.2717	3.66729	3.30164	2.48049	1.3	3.54914	1.3	1.3
	Kidneys	3.507	3.19092	3.88028	1.3	3.40164	3.29602	3.80919	4.00972	2.25905	3.13504	2.49554	1.3	1.3	1.76404	3.15178
	Lymph nodes	4.53351	3.17286	2.29385	3.4498	2.03496	2.86037	2.93871	3.41793	1.98746	2.58812	1.3	1.3	1.3	1.3	1.3

## Sheet: Fig. 5
Figure 5c
		% MPO positive cells						% MX1 positive cells
	n	PBS	HEK-Exo	LSC-Exo			n	PBS	HEK-Exo	LSC-Exo
	1	26.4197	28.284	14.2012			1	32.4468	34.1	19.6319
	2	30.1205	35.9928	19.8198			2	31.677	29.0503	25.2941
	3	40.9326	31.6861	17.8676			3	36.4198	25.0859	16.9231
	4	41.6667	18.8119	18.0556			4	30.6748	33.4794	23.0769
	5	29.2857	26.0163	16.9118			5	26.6234	26.9386	20
	6	38.5714	23.6264	25.8065			6	32.7273	27.5352	17.6923
	7	28.7671	30.7843	10.0917			7	28.8462	28.1525	24.6154
	8	37.931	39.0769	15			8	29.2517	22.7273	15.3846
	9	32.5301	34.5892	9.07407			9	32.1429	30.1877	18.4615
	10	26.2661	21.8868	21.7179			10	29.5598	19.8524	22.3077
		5c left panel						5c right panel

## Sheet: Fig. 6
Figure 6b
		Infected GFP+ cell (%)
	n	PBS	rhACE2	HEK-Exo	LSC-Exo
	1	47	13.6	46	9.5
	2	46.6	17.7	43.5	12.1
	3	45.1	14.3	39.5	11.9
Figure 6d
		Infected PE+ cell (%)
	n	PBS	rhACE2	HEK-Exo	LSC-Exo
	1	60.1	20.2	56.1	13.2
	2	59.2	20.5	52.6	17.4
	3	56.4	23.8	54.1	14.5
Figure 6f
		Radiant Efficiency p/sec/cm2/sr μW/cm2							Radiant Efficiency p/sec/cm2/sr μW/cm2
	n	PBS	rhACE2	HEK-Exo	LSC-Exo			n	PBS	rhACE2	HEK-Exo	LSC-Exo
	1	14600000	16325000	20430000	7650000			1	10300000	7500000	10700000	6450000
	2	23460000	17535000	19235000	6330000			2	10100000	8900000	9380000	5620000
	3	20840000	19260000	21455000	8490000			3	11100000	7480000	10700000	4300000
			6f left panel							6f right panel
Figure 6i
		Mean fluorescence intensity (a.u.)							Mean fluorescence intensity (a.u.)
	n	PBS	rhACE2	HEK-Exo	LSC-Exo			n	PBS	rhACE2	HEK-Exo	LSC-Exo
	1	19.254	8.705	16.441	2.563			1	6.762	22.452	4.307	1.945
	2	16.539	14.359	6.362	2.214			2	7.554	30.922	9.645	1.013
	3	23.166	17.774	23.236	3.039			3	10.659	22.452	30.07	3.87
	4	12.506	12.212	32.238	4.391			4	16.291	30.922	27.988	6.882
	5	20.827	18.089	13.141	6.071			5	36.863	12.397	23.277	7.069
	6	27.094	15.476	9.848	5.08			6	28.476	14.318	14.245	3.795
	7	21.656	17.647	14.576	8.953			7	30.557	21.625	8.086	6.967
	8	41.447	23.377	17.678	5.958			8	13.498	14.039	17.734	5.854
	9	16.95	12.455	24.947	5.026			9	16.477	12.697	26.787	12.948
	10	23.699	14.684	15.274	2.82			10	17.315	20.181	15.404	3.291
	11	45.079	28.25	28.595	5.182			11	22.779	15.16	23.331	6.987
	12	37.476	31.957	18.228	10.416			12	25.477	6.22	19.52	2.617
	13	35.485	31.544	38.017	12.504			13	35.08	21.094	18.579	7.047
	14	33.556	29.912	20.668	6.592			14	33.121	24.999	23.486	6.592
	15	13.678	17.007	19.87	10.406			15	33.127	26.04	15.188	2.932
	16	31.314	18.844	33.986	4.587			16	43.085	16.447	26.25	4.497
	17	46.232	20.029	28.162	4.34			17	15.951	16.77	17.886	4.352
	18	23.203	28.746	14.644	5.271			18	25.449	23.295	19.474	11.473
	19	32.452	19.895	29.126	10.402			19	35.059	22.797	23.718	6.83
	20	37.41			8.136
	21				3.535				6i right panel
	22				3.045
			6i left panel
Figure 6j
		Mean fluorescence intensity (a.u.)							Mean fluorescence intensity (a.u.)
	n	PBS	rhACE2	HEK-Exo	LSC-Exo			n	PBS	rhACE2	HEK-Exo	LSC-Exo
	1	16.652	20.322	24.533	9.251			1	6.84	20.322	21.533	4.251
	2	16.964	11.845	20.961	13.038			2	19.095	12.038	17.501	6.725
	3	14.548	13.821	30.965	11.488			3	25.831	11.402	2.612	8.774
	4	16.645	11.678	13.16	12.807			4	26.2	11.842	8.824	3.605
	5	11.452	13.408	15.62	8.663			5	26.826	7.199	15.68	10.72
	6	19.886	15.85	21.46	11.083			6	25.49	9.976	20.316	4.102
	7	10.147	22.751	11.816	4.468			7	6.773	13.326	17.369	1.774
	8	32.442	10.814	19.6	6.43			8	12.393	10.433	18.298	8.066
	9	23.617	17.171	12.565	8.645			9	9.901	9.329	19.793	7.465
	10	14.947	8.861	13.176	5.363			10	7.98	12.368	14.312	6.248
	11	27.238	27.739	23.335	2.961			11	11.424	10.972	16.37	5.054
	12	33.101	16.088	16.828	7.831			12	9.309	14.681	11.298	7.782
	13	16.333	12.274	20.105	4.522			13	15.802	12.274	13.318	5.325
	14	28.695	14.896	12.508	5.257			14	7.04	8.813	6.223	2.706
	15	36.397	21.021	7.417	3.679			15	19.071	9.647	8.451	9.425
	16	25.251	17.811	16.875	3.34			16	4.406	8.236	4.091	4.18
	17	13.26	10.45		2.34			17	11.143	13.051	11.973	7.784
	18	16.067	13.941		1.45			18		8.26	7.897	3.318
	19	13.643	18.475					19		20.129	12.115	1.127
	20	19.222	15.021					20		11.238		2.251
	21	27.648	6.654					21		9.214
	22	11.129	28.654					22		10.287
	23	12.474						23		9.68
	24	22.321
			6j left panel							6j right panel

## Sheet: Fig. S4
Figure S4
			Peptide number
			HEK-Exo	LSC-Exo
		CD9	16	19
		CD81	40	20
		CD63	7	11
		TSG101	22	15
		Alix	135	120
		VSP36	10	8

## Sheet: Fig. S5
Figure S5b
			Relative biodistribution
			LSC-Exo			HEk-Exo			Liposomes
		Heart	0.025736	0.025524	0.023299	0.111354	0.04264	0.098619	0.199331	0.120561	0.090522
		Liver	0.382088	0.285123	0.410081	0.863096	1.03102	1.29391	0.287052	0.378308	0.493995
		Spleen	0.109796	0.175068	0.226244	0.253568	0.346798	0.221576	0.239205	0.200039	0.411354
		Lung	1	0.838344	0.777292	0.201042	0.174103	0.337031	0.14787	0.092833	0.113939
		Kidneys	0.260962	0.174643	0.153401	0.254854	0.249132	0.342536	0.264614	0.161399	0.355896
Figure S5c
			Mean fluorescent intensity (a.u.)
			LSC-Exo					HEk-Exo					Liposomes
		Heart	0.425	0.311	0.327	0.46	0.129	0.331	0.462	0.78	0.592	0.541	0.669	0.666	0.228	0.794	0.887
		Liver	0.646	0.432	0.773	1.007	1.059	3.275	2.929	3.041	1.709	1.459	1.943	0.82	1.414	0.759	0.716
		Spleen	1.552	1.631	2.317	1.797		4.334	2.34	2.466	1.206	1.776	3.487	2.086	3.706	1.648	1.531
		Kidney	0.408	0.26	0.441	0.683	0.524	1.807	2.26	1.24	1.078	0.954	0.264	0.514	0.656	0.816	1.663

## Sheet: Fig. S7
Figure S7b
			Relative biodistribution
			2 hrs			24 hrs
		Heart	0.06	0.02	0.02	0.09	0.12	0.15
		Liver	0.09	0.12	0.09	0.4	0.35	0.28
		Spleen	0.08	0.04	0.06	0.12	0.11	0.1
		Lung	0.91	1	0.83	0.16	0.15	0.11
		Kidneys	0.12	0.14	0.1	0.3	0.25	0.27

## Sheet: Fig. S8
Figure S8
			Glucose (mg/dL)					Creatinine (mg/dL)					BUN (mg/dL)					Potassium (mmol/L)					Sodium (mmol/L)
		n	PBS	HEK-Exo	LSC-Exo		n	PBS	HEK-Exo	LSC-Exo		n	PBS	HEK-Exo	LSC-Exo		n	PBS	HEK-Exo	LSC-Exo		n	PBS	HEK-Exo	LSC-Exo
		1	56	115	104		1	0.1	0.2	0.17		1	18	22	25		1	10.7	13.6	11.1		1	130	137.4	157
		2	60	210	105		2	0.1	0.2	0.24		2	23	21	19		2	11.8	12.8	13.2		2	130.8	127.6	156
		3	72	140	153		3	0.1	0.1	0.26		3	23	18	20		3	11.8	11.7	13		3	126.6	129.5	143
		4	82	135	92		4	0.1	0.1	0.26		4	22	24	21		4	11.9	11.5	13.3		4	125.7	128.6	150
		5	91	188	83		5	0.1	0.1	0.26		5	22	17	22		5	11.6	11.9	14		5	128.8	145	142
			Potassium (mmol/L)					Na/K					Chloride (mmol/L)					Total protein (g/dL)					Albumin (g/dL)
		n	PBS	HEK-Exo	LSC-Exo		n	PBS	HEK-Exo	LSC-Exo		n	PBS	HEK-Exo	LSC-Exo		n	PBS	HEK-Exo	LSC-Exo		n	PBS	HEK-Exo	LSC-Exo
		1	8.9	7.89	9.5		1	14.6067	17.4144	16.5263		1	108	112	113		1	5.6	5.4	5.8		1	2.5	3.3	2.9
		2	6.7	5.59	9		2	19.5224	22.8265	17.3333		2	120	102.4	119		2	5.7	5.5	6.4		2	2.6	3.6	2.9
		3	9.4	6.99	8.5		3	13.4681	18.5265	16.8235		3	110	104.5	114		3	5.7	5.7	6.1		3	2.5	3.3	3.4
		4	11	6.19	7.1		4	11.4273	20.7754	21.1268		4	111	104.6	117		4	6.2	5.9	5.5		4	3.2	3.4	3.6
		5	9.1	8.03	6.5		5	14.1539	18.0573	21.8462		5	114	116.4	108		5	6.6	6.6	5.9		5	3.2	3.5	2.7
			Globulin (g/dL)					Alu/Glo					ALT (U/L)					ALP (U/L)					Osmolality (mmol/Kg)
		n	PBS	HEK-Exo	LSC-Exo		n	PBS	HEK-Exo	LSC-Exo		n	PBS	HEK-Exo	LSC-Exo		n	PBS	HEK-Exo	LSC-Exo		n	PBS	HEK-Exo	LSC-Exo
		1	3.1	2.1	3.4		1	0.806452	1.57143	0.852941		1	30	33	43		1	80	101	152		1	294	367	340
		2	3.1	1.9	2.5		2	0.83871	1.89474	1.16		2	51	30	35		2	181	111	169		2	294	309	372
		3	3.2	2.4	2.7		3	0.78125	1.375	1.25926		3	50	28	67		3	78	192	56		3	298	327	312
		4	3	2.5	2.9		4	1.06667	1.36	1.24138		4	92	35	77		4	61	134	81		4	291	336	337
		5	3.4	3.1	3		5	0.941176	1.12903	0.9		5	55	73	43		5	60	232	77		5	309	286	264

[truncated: 8 more sheets: Fig. S11, Fig. S12, Fig. S13, Fig. S14, Fig. S16, Fig. S17, Fig. S18, Fig. S19]
